# Supplementary material for: Porcine SCD1 Regulates Lipid Droplet Number via CLSTN3B in PK15 Cells
Source: Animals (Basel). 2025 Jun 4;15(11):1663. doi: 10.3390/ani15111663 (PMC12153863; doi:10.3390/ani15111663)
Supplement: Supplementary file 1 [file animals-15-01663-s001.zip]

Archive with 1 entries (1 files):
- animals-3624122-supplementary.pdf
